# Supplementary material for: Immune Cytolytic Activity Correlates with Tumor Microenvironmental Aberrations in Colorectal Cancer
Source: Int J Mol Sci. 2026 Jul 10;27(14):6180. doi: 10.3390/ijms27146180 (PMC13409973; doi:10.3390/ijms27146180)
Supplement: Supplementary file 1 [file ijms-27-06180-s001.zip]

Archive with 5 entries (4 files):
- ijms-4279781-supplementary/
- ijms-4279781-supplementary/Supplementary Figures.pdf
- ijms-4279781-supplementary/Supplementary Table 1.xlsx
- ijms-4279781-supplementary/Supplementary Table 2.xlsx
- ijms-4279781-supplementary/Supplementary Table 3.xlsx
