# Supplementary material for: Immune Cytolytic Activity Correlates with Tumor Microenvironmental Aberrations in Colorectal Cancer
Source: Int J Mol Sci. 2026 Jul 10;27(14):6180. doi: 10.3390/ijms27146180 (PMC13409973; doi:10.3390/ijms27146180)
Supplement: Supplementary file 1 [file ijms-27-06180-s001.zip › ijms-4279781-supplementary/Supplementary Table 1.xlsx]

## Sheet: Sheet1
ID	Stromal_score	Immune_score	ESTIMATE_score	Platform type	Immune subtype
TCGA-AF-3400-01	1030.85	1893.64	2924.49	RNA-Seq-V2	Immune competent
TCGA-A6-2674-01	976.26	1511.97	2488.23	RNA-Seq-V2	Immune competent
TCGA-AA-3715-01	419.1	1349.47	1768.57	RNA-Seq-V2	Immune competent
TCGA-AG-3901-01	824.36	918.96	1743.32	RNA-Seq-V2	Immune competent
TCGA-AA-3949-01	108.62	1550.74	1659.36	RNA-Seq-V2	Immune competent
TCGA-AA-3950-01	281.65	1267.66	1549.31	RNA-Seq-V2	Immune competent
TCGA-AA-3684-01	536.9	907.34	1444.23	RNA-Seq-V2	Immune competent
TCGA-AA-3966-01	144.21	1284.88	1429.1	RNA-Seq-V2	Immune competent
TCGA-CM-5341-01	408.55	978.31	1386.87	RNA-Seq-V2	Immune competent
TCGA-AG-3881-01	471.63	906.08	1377.71	RNA-Seq-V2	Immune competent
TCGA-A6-2685-01	510.13	845.95	1356.08	RNA-Seq-V2	Immune competent
TCGA-AG-3878-01	333.42	918.83	1252.25	RNA-Seq-V2	Immune competent
TCGA-AA-A01P-01	43.9	1204.84	1248.74	RNA-Seq-V2	Immune competent
TCGA-AA-3866-01	145.67	1058.3	1203.97	RNA-Seq-V2	Immune competent
TCGA-AG-3728-01	190.18	983.33	1173.51	RNA-Seq-V2	Immune competent
TCGA-AA-3710-01	-297.22	1429.76	1132.54	RNA-Seq-V2	Immune competent
TCGA-AG-3883-01	418.5	684.28	1102.78	RNA-Seq-V2	Immune competent
TCGA-A6-2672-01	-154.43	1245.64	1091.2	RNA-Seq-V2	Immune competent
TCGA-AA-3554-01	89.83	996.57	1086.4	RNA-Seq-V2	Immune competent
TCGA-AG-3882-01	-256.01	1241.88	985.87	RNA-Seq-V2	Immune competent
TCGA-AA-A00R-01	-504.39	1487.8	983.42	RNA-Seq-V2	Immune competent
TCGA-A6-2684-01	190.7	728.93	919.63	RNA-Seq-V2	Immune competent
TCGA-AA-3544-01	-77.8	997.25	919.45	RNA-Seq-V2	Immune competent
TCGA-A6-3808-01	268.09	640.13	908.22	RNA-Seq-V2	Immune competent
TCGA-A6-3810-01	307.36	583.83	891.19	RNA-Seq-V2	Immune competent
TCGA-AA-3872-01	454.25	375.57	829.82	RNA-Seq-V2	Immune competent
TCGA-CK-4951-01	18.32	767.88	786.21	RNA-Seq-V2	Immune competent
TCGA-AA-A02R-01	-343.21	1113.01	769.8	RNA-Seq-V2	Immune competent
TCGA-AA-A00D-01	-271.41	1025.46	754.05	RNA-Seq-V2	Immune competent
TCGA-AA-3672-01	-479.75	1149.47	669.71	RNA-Seq-V2	Immune competent
TCGA-AA-3870-01	74.19	571.17	645.37	RNA-Seq-V2	Immune competent
TCGA-A6-2676-01	-364.05	1003.09	639.05	RNA-Seq-V2	Immune competent
TCGA-A6-3809-01	-381.33	948.52	567.19	RNA-Seq-V2	Immune competent
TCGA-AZ-4615-01	-291.58	785.11	493.53	RNA-Seq-V2	Immune competent
TCGA-AA-3812-01	22.1	463.14	485.24	RNA-Seq-V2	Immune competent
TCGA-AA-3532-01	-243.1	724.59	481.49	RNA-Seq-V2	Immune competent
TCGA-AA-3877-01	-194.23	671.36	477.12	RNA-Seq-V2	Immune competent
TCGA-AG-4001-01	231.4	226.75	458.15	RNA-Seq-V2	Immune competent
TCGA-AA-3814-01	-88.88	546.6	457.72	RNA-Seq-V2	Immune competent
TCGA-A6-2679-01	-492.29	860.3	368.01	RNA-Seq-V2	Immune competent
TCGA-AA-3543-01	-558.53	916.37	357.84	RNA-Seq-V2	Immune competent
TCGA-AA-3527-01	-156.46	510.07	353.61	RNA-Seq-V2	Immune competent
TCGA-AA-3815-01	-748.56	1030.53	281.97	RNA-Seq-V2	Immune competent
TCGA-AG-3575-01	-112.14	387.45	275.32	RNA-Seq-V2	Immune competent
TCGA-AA-A01R-01	-836.99	1094.81	257.82	RNA-Seq-V2	Immune competent
TCGA-AA-A004-01	-404.08	657.76	253.68	RNA-Seq-V2	Immune competent
TCGA-AA-3947-01	-121.78	369.95	248.17	RNA-Seq-V2	Immune competent
TCGA-AA-A022-01	-601.34	831.6	230.26	RNA-Seq-V2	Immune competent
TCGA-AA-3986-01	-724.12	949.6	225.48	RNA-Seq-V2	Immune competent
TCGA-A6-2681-01	-22.3	238.2	215.9	RNA-Seq-V2	Immune competent
TCGA-AY-4071-01	-510.57	704.76	194.18	RNA-Seq-V2	Immune competent
TCGA-AA-3860-01	-252.71	352.7	99.99	RNA-Seq-V2	Immune competent
TCGA-AA-3982-01	-422.49	519.39	96.9	RNA-Seq-V2	Immune competent
TCGA-AG-3609-01	-104.3	192	87.7	RNA-Seq-V2	Immune competent
TCGA-AA-3514-01	22.18	58.6	80.78	RNA-Seq-V2	Immune competent
TCGA-AA-3833-01	-322.21	395.75	73.54	RNA-Seq-V2	Immune competent
TCGA-AA-A00N-01	31.02	30.24	61.26	RNA-Seq-V2	Immune competent
TCGA-AG-3594-01	-879.42	938.53	59.11	RNA-Seq-V2	Immune competent
TCGA-AA-3989-01	-325.18	377.11	51.93	RNA-Seq-V2	Immune competent
TCGA-AZ-4308-01	-9.73	58.43	48.7	RNA-Seq-V2	Immune competent
TCGA-A6-2671-01	-23.16	37.6	14.44	RNA-Seq-V2	Immune competent
TCGA-AA-A01D-01	-145.13	153.08	7.95	RNA-Seq-V2	Immune competent
TCGA-AG-4007-01	-347.55	308.43	-39.12	RNA-Seq-V2	Immune deficient
TCGA-AZ-4684-01	-344.46	300.16	-44.3	RNA-Seq-V2	Immune deficient
TCGA-AA-3850-01	-551.04	502.59	-48.45	RNA-Seq-V2	Immune deficient
TCGA-CM-4752-01	-470.08	394.81	-75.27	RNA-Seq-V2	Immune deficient
TCGA-AA-3852-01	-326.44	205.67	-120.78	RNA-Seq-V2	Immune deficient
TCGA-AA-3867-01	-8.85	-129.86	-138.71	RNA-Seq-V2	Immune deficient
TCGA-A6-2682-01	-303.73	161.94	-141.79	RNA-Seq-V2	Immune deficient
TCGA-AA-3520-01	-261.65	113.73	-147.93	RNA-Seq-V2	Immune deficient
TCGA-AA-3869-01	-574.45	416.63	-157.82	RNA-Seq-V2	Immune deficient
TCGA-A6-3807-01	-470.38	305.1	-165.28	RNA-Seq-V2	Immune deficient
TCGA-AA-3841-01	-584.97	403.66	-181.32	RNA-Seq-V2	Immune deficient
TCGA-AG-4008-01	-81.8	-104.12	-185.91	RNA-Seq-V2	Immune deficient
TCGA-A6-4107-01	-409.6	210.77	-198.82	RNA-Seq-V2	Immune deficient
TCGA-AA-3552-01	-799.29	577.5	-221.8	RNA-Seq-V2	Immune deficient
TCGA-AA-A00E-01	-752.73	522.67	-230.06	RNA-Seq-V2	Immune deficient
TCGA-AA-3553-01	-540.07	303.96	-236.11	RNA-Seq-V2	Immune deficient
TCGA-AA-3980-01	-811.82	569.01	-242.81	RNA-Seq-V2	Immune deficient
TCGA-AA-3968-01	-333.2	73.96	-259.25	RNA-Seq-V2	Immune deficient
TCGA-AG-3612-01	-315.52	53.43	-262.09	RNA-Seq-V2	Immune deficient
TCGA-AA-3930-01	-627.48	344.64	-282.84	RNA-Seq-V2	Immune deficient
TCGA-AF-2691-01	-586.85	302.63	-284.22	RNA-Seq-V2	Immune deficient
TCGA-AA-A01K-01	-312.17	17.72	-294.45	RNA-Seq-V2	Immune deficient
TCGA-AG-3890-01	-689.96	380.93	-309.03	RNA-Seq-V2	Immune deficient
TCGA-AA-3856-01	-889.83	578.91	-310.92	RNA-Seq-V2	Immune deficient
TCGA-AG-3898-01	-492.37	169.1	-323.27	RNA-Seq-V2	Immune deficient
TCGA-AA-3842-01	-314.44	-9.52	-323.96	RNA-Seq-V2	Immune deficient
TCGA-AA-3506-01	-678.88	347.83	-331.05	RNA-Seq-V2	Immune deficient
TCGA-AG-3893-01	-310.47	-53.19	-363.66	RNA-Seq-V2	Immune deficient
TCGA-AA-3977-01	-625.29	255.24	-370.05	RNA-Seq-V2	Immune deficient
TCGA-AA-3845-01	-724.46	340.57	-383.9	RNA-Seq-V2	Immune deficient
TCGA-AA-A00O-01	-183.3	-211.49	-394.8	RNA-Seq-V2	Immune deficient
TCGA-AA-A03J-01	-713.5	299.44	-414.06	RNA-Seq-V2	Immune deficient
TCGA-AA-A00A-01	-589.85	174.76	-415.09	RNA-Seq-V2	Immune deficient
TCGA-AA-3510-01	-813.32	394.13	-419.19	RNA-Seq-V2	Immune deficient
TCGA-AA-3692-01	-711.68	289.94	-421.74	RNA-Seq-V2	Immune deficient
TCGA-AG-3727-01	-444.25	3.18	-441.07	RNA-Seq-V2	Immune deficient
TCGA-AA-3862-01	-907.28	462.23	-445.05	RNA-Seq-V2	Immune deficient
TCGA-AA-3875-01	-758.57	312.59	-445.99	RNA-Seq-V2	Immune deficient
TCGA-AA-3971-01	-890.61	441.83	-448.78	RNA-Seq-V2	Immune deficient
TCGA-AG-3602-01	-608.3	157.47	-450.82	RNA-Seq-V2	Immune deficient
TCGA-AG-3892-01	-1134.83	674.7	-460.13	RNA-Seq-V2	Immune deficient
TCGA-AA-3821-01	-521.23	41.72	-479.51	RNA-Seq-V2	Immune deficient
TCGA-AG-3885-01	-831.27	348.72	-482.55	RNA-Seq-V2	Immune deficient
TCGA-AG-3584-01	-512.51	14.12	-498.39	RNA-Seq-V2	Immune deficient
TCGA-AA-3984-01	-573.67	61.81	-511.86	RNA-Seq-V2	Immune deficient
TCGA-AA-3560-01	-666.72	153.8	-512.92	RNA-Seq-V2	Immune deficient
TCGA-AA-3548-01	-718.39	203.61	-514.78	RNA-Seq-V2	Immune deficient
TCGA-AG-3608-01	-892.14	362.2	-529.94	RNA-Seq-V2	Immune deficient
TCGA-AA-3492-01	-744.72	194.33	-550.39	RNA-Seq-V2	Immune deficient
TCGA-AG-3726-01	-602.23	38.02	-564.22	RNA-Seq-V2	Immune deficient
TCGA-AA-3952-01	-410.25	-173.8	-584.05	RNA-Seq-V2	Immune deficient
TCGA-AA-3851-01	-842.34	257.68	-584.67	RNA-Seq-V2	Immune deficient
TCGA-AG-A023-01	-417.78	-172.76	-590.55	RNA-Seq-V2	Immune deficient
TCGA-AA-3516-01	-896.09	293.66	-602.43	RNA-Seq-V2	Immune deficient
TCGA-AA-3518-01	-1045.6	400.53	-645.07	RNA-Seq-V2	Immune deficient
TCGA-AG-3896-01	-572.71	-78.19	-650.9	RNA-Seq-V2	Immune deficient
TCGA-A6-2680-01	-719.73	61.58	-658.14	RNA-Seq-V2	Immune deficient
TCGA-A6-2678-01	-707.35	40.35	-667.01	RNA-Seq-V2	Immune deficient
TCGA-AA-3975-01	-691.28	23.62	-667.66	RNA-Seq-V2	Immune deficient
TCGA-AG-3582-01	-596.33	-71.71	-668.04	RNA-Seq-V2	Immune deficient
TCGA-AA-3681-01	-995.19	318.77	-676.43	RNA-Seq-V2	Immune deficient
TCGA-AG-3593-01	-955.08	275.37	-679.71	RNA-Seq-V2	Immune deficient
TCGA-AA-3811-01	-782.95	85.35	-697.6	RNA-Seq-V2	Immune deficient
TCGA-AA-3831-01	-844.85	130.19	-714.66	RNA-Seq-V2	Immune deficient
TCGA-AA-3555-01	-553.04	-169.17	-722.21	RNA-Seq-V2	Immune deficient
TCGA-AA-3562-01	-682.08	-55.63	-737.72	RNA-Seq-V2	Immune deficient
TCGA-AZ-4315-01	-771.51	32.42	-739.09	RNA-Seq-V2	Immune deficient
TCGA-CM-4748-01	-572.73	-166.77	-739.5	RNA-Seq-V2	Immune deficient
TCGA-AA-3956-01	-658.43	-95.17	-753.61	RNA-Seq-V2	Immune deficient
TCGA-AA-3858-01	-648.68	-119.48	-768.16	RNA-Seq-V2	Immune deficient
TCGA-AG-3600-01	-823.19	52.68	-770.51	RNA-Seq-V2	Immune deficient
TCGA-AA-3846-01	-971.68	171.21	-800.48	RNA-Seq-V2	Immune deficient
TCGA-AG-3581-01	-765.76	-38.65	-804.41	RNA-Seq-V2	Immune deficient
TCGA-AG-A01Y-01	-726.31	-81.85	-808.16	RNA-Seq-V2	Immune deficient
TCGA-AA-3939-01	-898.64	87.32	-811.31	RNA-Seq-V2	Immune deficient
TCGA-AA-3666-01	-988.38	176.44	-811.94	RNA-Seq-V2	Immune deficient
TCGA-AA-A00J-01	-648.78	-185.38	-834.17	RNA-Seq-V2	Immune deficient
TCGA-AA-3517-01	-795.67	-43.78	-839.45	RNA-Seq-V2	Immune deficient
TCGA-AG-A00H-01	-312.66	-530.38	-843.04	RNA-Seq-V2	Immune deficient
TCGA-CM-4747-01	-691.4	-176.41	-867.81	RNA-Seq-V2	Immune deficient
TCGA-AA-3509-01	-884.37	9.96	-874.42	RNA-Seq-V2	Immune deficient
TCGA-AG-3909-01	-807.26	-69.54	-876.8	RNA-Seq-V2	Immune deficient
TCGA-AA-A01C-01	-494.15	-385.71	-879.86	RNA-Seq-V2	Immune deficient
TCGA-AA-3667-01	-982.32	97.86	-884.46	RNA-Seq-V2	Immune deficient
TCGA-AG-4005-01	-515.38	-370.89	-886.28	RNA-Seq-V2	Immune deficient
TCGA-AG-3598-01	-1076.76	184.93	-891.83	RNA-Seq-V2	Immune deficient
TCGA-AA-3855-01	-1013.49	95.53	-917.96	RNA-Seq-V2	Immune deficient
TCGA-AA-3864-01	-704.69	-228.33	-933.02	RNA-Seq-V2	Immune deficient
TCGA-AA-3538-01	-607.13	-337.3	-944.43	RNA-Seq-V2	Immune deficient
TCGA-AA-3970-01	-1177.19	203.54	-973.66	RNA-Seq-V2	Immune deficient
TCGA-AA-3994-01	-820.83	-154.61	-975.44	RNA-Seq-V2	Immune deficient
TCGA-AA-3678-01	-1126.55	148.31	-978.25	RNA-Seq-V2	Immune deficient
TCGA-AA-3549-01	-899.56	-79.77	-979.33	RNA-Seq-V2	Immune deficient
TCGA-AA-3556-01	-993.2	0.83	-992.36	RNA-Seq-V2	Immune deficient
TCGA-AF-3913-01	-506.83	-487.54	-994.37	RNA-Seq-V2	Immune deficient
TCGA-AA-3837-01	-678.88	-317.56	-996.45	RNA-Seq-V2	Immune deficient
TCGA-AG-3578-01	-939.43	-79.56	-1018.99	RNA-Seq-V2	Immune deficient
TCGA-AG-3887-01	-986.48	-46.23	-1032.71	RNA-Seq-V2	Immune deficient
TCGA-AA-A00F-01	-612.06	-425.76	-1037.82	RNA-Seq-V2	Immune deficient
TCGA-AA-3521-01	-779.51	-259.77	-1039.28	RNA-Seq-V2	Immune deficient
TCGA-AF-2692-01	-830.51	-226.52	-1057.03	RNA-Seq-V2	Immune deficient
TCGA-AG-3587-01	-830.4	-237.55	-1067.95	RNA-Seq-V2	Immune deficient
TCGA-AY-4070-01	-911.83	-180.4	-1092.23	RNA-Seq-V2	Immune deficient
TCGA-AA-3495-01	-1084.47	-25.36	-1109.83	RNA-Seq-V2	Immune deficient
TCGA-AG-3580-01	-1240.29	125.96	-1114.33	RNA-Seq-V2	Immune deficient
TCGA-AA-3679-01	-961.58	-163.04	-1124.62	RNA-Seq-V2	Immune deficient
TCGA-AA-3673-01	-906.54	-220.44	-1126.98	RNA-Seq-V2	Immune deficient
TCGA-AA-A017-01	-755.63	-387.33	-1142.96	RNA-Seq-V2	Immune deficient
TCGA-AA-3519-01	-1055.59	-93.41	-1149	RNA-Seq-V2	Immune deficient
TCGA-AA-3680-01	-1163.81	0.56	-1163.25	RNA-Seq-V2	Immune deficient
TCGA-AG-3599-01	-1216.28	40.59	-1175.69	RNA-Seq-V2	Immune deficient
TCGA-AA-3976-01	-871.99	-310.63	-1182.63	RNA-Seq-V2	Immune deficient
TCGA-AG-A036-01	-843.27	-341.52	-1184.79	RNA-Seq-V2	Immune deficient
TCGA-AA-3524-01	-1006.02	-213.57	-1219.59	RNA-Seq-V2	Immune deficient
TCGA-CM-4750-01	-986.96	-241.06	-1228.02	RNA-Seq-V2	Immune deficient
TCGA-AA-3525-01	-1299.87	54.81	-1245.06	RNA-Seq-V2	Immune deficient
TCGA-CA-5256-01	-1101.63	-160.7	-1262.33	RNA-Seq-V2	Immune deficient
TCGA-AG-3999-01	-823.31	-457.69	-1281	RNA-Seq-V2	Immune deficient
TCGA-AA-3688-01	-1070.64	-213.69	-1284.33	RNA-Seq-V2	Immune deficient
TCGA-AG-3586-01	-1113.53	-174.61	-1288.13	RNA-Seq-V2	Immune deficient
TCGA-AA-A00K-01	-1083.07	-218.06	-1301.13	RNA-Seq-V2	Immune deficient
TCGA-AA-A03F-01	-1384.81	78.66	-1306.15	RNA-Seq-V2	Immune deficient
TCGA-AG-A011-01	-924.46	-387.75	-1312.21	RNA-Seq-V2	Immune deficient
TCGA-AA-A01Q-01	-1342.98	27.94	-1315.04	RNA-Seq-V2	Immune deficient
TCGA-AA-A00Q-01	-974.69	-345.92	-1320.61	RNA-Seq-V2	Immune deficient
TCGA-AG-3611-01	-1376.58	46.72	-1329.86	RNA-Seq-V2	Immune deficient
TCGA-AG-3894-01	-1055.82	-280.4	-1336.22	RNA-Seq-V2	Immune deficient
TCGA-AA-3844-01	-1259.27	-84.65	-1343.92	RNA-Seq-V2	Immune deficient
TCGA-AA-3848-01	-1164.06	-191.64	-1355.7	RNA-Seq-V2	Immune deficient
TCGA-AA-3534-01	-855.1	-511.36	-1366.46	RNA-Seq-V2	Immune deficient
TCGA-AG-3601-01	-892.05	-489.96	-1382.01	RNA-Seq-V2	Immune deficient
TCGA-AA-3530-01	-1366.12	-27.82	-1393.95	RNA-Seq-V2	Immune deficient
TCGA-AG-3574-01	-1043.4	-361.14	-1404.54	RNA-Seq-V2	Immune deficient
TCGA-AG-3583-01	-1416.37	-32.56	-1448.93	RNA-Seq-V2	Immune deficient
TCGA-AG-A025-01	-971.66	-488.11	-1459.76	RNA-Seq-V2	Immune deficient
TCGA-AA-3972-01	-974.82	-491.75	-1466.57	RNA-Seq-V2	Immune deficient
TCGA-AA-3542-01	-1192.36	-295.92	-1488.29	RNA-Seq-V2	Immune deficient
TCGA-AA-3522-01	-1408.69	-81.11	-1489.8	RNA-Seq-V2	Immune deficient
TCGA-AG-4015-01	-1168.91	-341.81	-1510.72	RNA-Seq-V2	Immune deficient
TCGA-AA-3861-01	-1712.44	198.69	-1513.75	RNA-Seq-V2	Immune deficient
TCGA-AG-A00Y-01	-1438.81	-80.46	-1519.27	RNA-Seq-V2	Immune deficient
TCGA-AA-3561-01	-1227.91	-293.34	-1521.25	RNA-Seq-V2	Immune deficient
TCGA-AA-3819-01	-1164.75	-364.71	-1529.46	RNA-Seq-V2	Immune deficient
TCGA-AA-3818-01	-1182.6	-352.45	-1535.05	RNA-Seq-V2	Immune deficient
TCGA-AA-3973-01	-952.61	-613.12	-1565.73	RNA-Seq-V2	Immune deficient
TCGA-AA-3494-01	-1241.16	-325.73	-1566.89	RNA-Seq-V2	Immune deficient
TCGA-AA-3502-01	-1635.16	50.45	-1584.71	RNA-Seq-V2	Immune deficient
TCGA-AG-3605-01	-1489.17	-95.67	-1584.85	RNA-Seq-V2	Immune deficient
TCGA-A6-2683-01	-1237.91	-350	-1587.9	RNA-Seq-V2	Immune deficient
TCGA-AA-A02H-01	-1061.87	-549.33	-1611.2	RNA-Seq-V2	Immune deficient
TCGA-AA-3529-01	-1200.64	-417.5	-1618.14	RNA-Seq-V2	Immune deficient
TCGA-AA-3854-01	-1308.88	-324.33	-1633.21	RNA-Seq-V2	Immune deficient
TCGA-AA-A010-01	-1263.49	-373.33	-1636.81	RNA-Seq-V2	Immune deficient
TCGA-AG-A01W-01	-1440.96	-228.51	-1669.47	RNA-Seq-V2	Immune deficient
TCGA-AA-A01X-01	-1177.56	-495.48	-1673.04	RNA-Seq-V2	Immune deficient
TCGA-AA-A02O-01	-1357.26	-326.19	-1683.44	RNA-Seq-V2	Immune deficient
TCGA-AG-A032-01	-1234.06	-450.79	-1684.85	RNA-Seq-V2	Immune deficient
TCGA-AG-A02N-01	-1624.68	-73.58	-1698.27	RNA-Seq-V2	Immune deficient
TCGA-AA-3696-01	-1004.39	-713.82	-1718.21	RNA-Seq-V2	Immune deficient
TCGA-AA-3488-01	-1442.56	-288.87	-1731.42	RNA-Seq-V2	Immune deficient
TCGA-AA-3664-01	-1464.43	-274	-1738.43	RNA-Seq-V2	Immune deficient
TCGA-AA-A00Z-01	-1288.27	-451.47	-1739.74	RNA-Seq-V2	Immune deficient
TCGA-AA-3693-01	-1278.07	-529.35	-1807.42	RNA-Seq-V2	Immune deficient
TCGA-AA-3955-01	-1339.88	-481.62	-1821.49	RNA-Seq-V2	Immune deficient
TCGA-AA-A00U-01	-1289.92	-532.9	-1822.82	RNA-Seq-V2	Immune deficient
TCGA-AA-A01I-01	-1475.47	-356.28	-1831.76	RNA-Seq-V2	Immune deficient
TCGA-AA-A02E-01	-1442.68	-433.87	-1876.55	RNA-Seq-V2	Immune deficient
TCGA-AA-3531-01	-1387.38	-496.98	-1884.35	RNA-Seq-V2	Immune deficient
TCGA-AZ-4313-01	-1352.86	-536.5	-1889.36	RNA-Seq-V2	Immune deficient
TCGA-AA-A01T-01	-1517.76	-400.15	-1917.91	RNA-Seq-V2	Immune deficient
TCGA-AA-3941-01	-1420.9	-555.37	-1976.26	RNA-Seq-V2	Immune deficient
TCGA-AG-A014-01	-1333.79	-676.44	-2010.23	RNA-Seq-V2	Immune deficient
TCGA-AA-A01V-01	-1941.15	-74.18	-2015.33	RNA-Seq-V2	Immune deficient
TCGA-AG-A026-01	-1108.82	-933.82	-2042.65	RNA-Seq-V2	Immune deficient
TCGA-AA-A02W-01	-1326.28	-730.94	-2057.22	RNA-Seq-V2	Immune deficient
TCGA-AG-A01L-01	-1469.72	-602.93	-2072.66	RNA-Seq-V2	Immune deficient
TCGA-AA-3979-01	-1495.16	-587.29	-2082.45	RNA-Seq-V2	Immune deficient
TCGA-AA-A00L-01	-1466.95	-623.46	-2090.41	RNA-Seq-V2	Immune deficient
TCGA-AG-A01J-01	-1611.41	-484.9	-2096.31	RNA-Seq-V2	Immune deficient
TCGA-CM-4746-01	-1670.11	-467.8	-2137.91	RNA-Seq-V2	Immune deficient
TCGA-AA-A024-01	-1672.71	-481.12	-2153.83	RNA-Seq-V2	Immune deficient
TCGA-AG-A01N-01	-1327.6	-867.98	-2195.57	RNA-Seq-V2	Immune deficient
TCGA-AG-A00C-01	-1849.94	-364.68	-2214.62	RNA-Seq-V2	Immune deficient
TCGA-AA-A029-01	-1669.45	-595.8	-2265.25	RNA-Seq-V2	Immune deficient
TCGA-AG-A02X-01	-1680.53	-619.23	-2299.76	RNA-Seq-V2	Immune deficient
TCGA-AG-A02G-01	-1785.08	-527.22	-2312.3	RNA-Seq-V2	Immune deficient
TCGA-AA-A02F-01	-1244.97	-1068.6	-2313.57	RNA-Seq-V2	Immune deficient
TCGA-AA-A01G-01	-1588.47	-745.56	-2334.02	RNA-Seq-V2	Immune deficient
TCGA-AG-A015-01	-1718.09	-684.73	-2402.82	RNA-Seq-V2	Immune deficient
TCGA-AZ-4614-01	-1898.25	-581.13	-2479.38	RNA-Seq-V2	Immune deficient
TCGA-A6-2677-01	-1604.08	-878.89	-2482.97	RNA-Seq-V2	Immune deficient
TCGA-AA-A01Z-01	-1581.63	-910.75	-2492.38	RNA-Seq-V2	Immune deficient
TCGA-AZ-4681-01	-1721.37	-785.08	-2506.46	RNA-Seq-V2	Immune deficient
TCGA-AA-A00W-01	-2053.75	-477.96	-2531.71	RNA-Seq-V2	Immune deficient
TCGA-AG-A008-01	-1962.31	-573.92	-2536.23	RNA-Seq-V2	Immune deficient
TCGA-AA-A01F-01	-1974.3	-567.92	-2542.22	RNA-Seq-V2	Immune deficient
TCGA-AG-A016-01	-1616.31	-1016.94	-2633.25	RNA-Seq-V2	Immune deficient
TCGA-AG-A020-01	-1920.23	-761.32	-2681.54	RNA-Seq-V2	Immune deficient
TCGA-AG-A002-01	-1594.11	-1131.91	-2726.02	RNA-Seq-V2	Immune deficient
TCGA-AA-A01S-01	-1927.34	-903.61	-2830.95	RNA-Seq-V2	Immune deficient
TCGA-AA-A02J-01	-2025.34	-1118.2	-3143.54	RNA-Seq-V2	Immune deficient
