# Supplementary material for: Immune Cytolytic Activity Correlates with Tumor Microenvironmental Aberrations in Colorectal Cancer
Source: Int J Mol Sci. 2026 Jul 10;27(14):6180. doi: 10.3390/ijms27146180 (PMC13409973; doi:10.3390/ijms27146180)
Supplement: Supplementary file 1 [file ijms-27-06180-s001.zip › ijms-4279781-supplementary/Supplementary Table 2.xlsx]

## Sheet: CYT-high & CYT-low
Neutrophil	NK Cell	Monocyte	MDSC	Macrophage	Immature Dentritic Cell	Activated Dentritic Cell	Eosinophil	CD56 Bright Dentritic Cell	NK T-Cell	Plasmacytoid Dentritic Cell	Mast Cell	CD56Dim NK Cell	Activated CD4 Cell	Immature B Cell	Type 2 Helper T-Cell	Activated B Cell	Effector Memory CD4 T-Cell	Activated CD8 Cell	Central Memory CD4 T-Cell	Central Memory CD8 T-Cell	Type 17 Helper Cell	Effector Memory CD8 Cell	Regulatory T-Cell	Memory B-Cell	Type 1 Helper Cell	Gamma-Delta T-Cell	T Follicular Helper Cell	MHC-Non-Class Class-II	MHC-Classical Class-I	MHC-non-class Class-I	MHC-Classical Class-II	Cancer Germline Antigens	Immunostimulator	Immunoinhibitor
APOBEC3A	AKT3	ACTG1	CCR2	AIF1	ACADM	ABCD1	DACH1	ABAT	BTN2A2	ABTB1	ADAMTS3	AKR7A3	AIM2	CD22	ASB2	ADAM28	ATM	ADRM1	ABHD3	ACTN4	ABCA1	ACAP1	CCL3L1	AICDA	ADAM8	ABP1	B3GAT1	HLA-DMA	B2M	HLA-E	HLA-DPA1	ACRBP	BTNL2	ADORA2A
BTNL8	AXL	ANXA5	CD14	BASP1	AHCYL1	ACTR3	DAPK2	BCL11B	CCDC88A	CBX6	ARHGAP15	CYP27A1	BIRC3	CYBB	BIRC5	AKNA	CASP3	AHSA1	AHNAK	ADAM12	ABCB1	APOL3	CD72	CCNA2	AHCYL2	ACP5	BCL6	HLA-DMB	HLA-A	HLA-F	HLA-DPB1	ACTL8	C10orf54	BTLA
C1orf183	BCL2	ASGR1	CD2	CCL1	ALDH1A2	ATP5B	DEPDC5	C11orf75	CD101	CD300LF	CMA1	DDX55	BRIP1	FAM129C	CDC25C	ARHGAP25	CASQ1	C1GALT1C1	ANXA2P2	ADCY9	ADAMTS12	ARHGAP10	CLEC5A	CDKN3	ALCAM	AQP9	CD200	HLA-DOA	HLA-B	HLA-G	HLA-DQA1	ADAM2	CD27	CD160
CASP5	BST2	ASGR2	CD86	CCL14	ALDH3A2	ATP5L	EMR3	C5orf15	CD109	DAB2	CPA3	DYRK2	CCL20	FCRL1	CDC7	BACH2	CD300E	CCT6B	AQP3	F13A1	ANK1	ATP10D	FOXP3	CLCN5	B3GALNT1	BTN3A2	CD83	HLA-DOB	HLA-C		HLA-DQA2	ADAM29	CD274	CD244
CDA	CDC5L	ATP6V1B2	CXCR4	CCL23	ALDH9A1	ATP6V1A	FOSB	CDH3	CLEC1A	DDX17	CPM	GPRC5C	CCL4	FCRL3	CENPF	BLK	DARS	CD37	ATHL1	FCER1G	ANKRD22	C3AR1	ITGA4	ENPP1	BBS12	C1orf54	CD84		TAP1		HLA-DQB1	AKAP3	CD276	CD96
CHST15	CDH2	CD1D	FCGR2A	CCL26	ALOX15	BCL2L1	GIPR	CDHR1	CNPY3	EMP3	CTSG	GRIN1	CCL5	FCRL5	CSRP2	CCL21	DOCK9	CD3D	BMI1	FCGR3B	B3GALT2	CCR5	L1CAM	FCER1A	BST1	CARD8	CDK5R1		TAP2		HLA-DRA	AKAP4	CD28	CSF1R
CREB5	CRTAM	CFL1	FCGR2B	CD300LB	AMPD2	C1QB	GPR183	CLIC2	CNPY4	ENG	EGR3	HLA-E	CCNB1	FCRLA	CXCR6	CD180	EXOSC9	CD3E	BZW2	FGF7	C2CD4A	CD160	LIPA	FCRL4	CALD1	CCL13	CEBPA		TAPBP		HLA-DRB1	ANKRD45	CD40	CTLA4
CXCR1	CSF2RA	CFP	FCGR3A	CD4	AMT	C1QC	GPR65	COX7A2L	CREB1	FCAR	FCN1	IL21R	CCR7	HDAC9	DAPK1	CD19	EZH2	CD3G	CD63	FKBP4	C2CD4B	CD55	LRP1	MYC	CD151	CCL18	CECR1					ARMC3	CD40LG	HAVCR2
CXCR2	CTSZ	CTBS	FERMT3	CNR1	ARL1	CAPG	IL5RA	CREB3L4	CRTC2	GABARAP	FTL	KIR2DS1	DUSP2	HLA-DQA1	DHFR	CD27	GDE1	CD69	COL4A1	GLUD1	CA2	CFLAR	LRRC42	RUNX2	CD47	CD209	CHST12					ARX	CD48	IDO1
FFAR2	CXCL1	DAZAP2	GPSM3	CNR2	ATIC	CCL3L3	KRT18P50	CSF1	CRTC3	GPX1	HSPA6	KIR2DS2	ESCO2	HVCN1	DLC1	CD38	IL34	CD8A	CYLD	GM2A	CAMTA1	CMKLR1	MARCO	SORL1	CD48	CD33	CLEC10A					ATAD2	CD70	IL10
HAL	CYTH1	EMR4P	IL18BP	CRYBB1	ATP5A1	CCNA1	LRMP	CSNK2A2	CSF2	HIGD1A	ITGA9	KIR2DS5	ETS1	KIAA0226	DNAJC12	CD79B	NCOA4	CETN3	ELMO2	GUSB	CCDC65	DAPP1	MMP12	SOX5	CD52	CD36	CLEC4A					BAGE	CD80	IL10RB
MAK	DAXX	HIVEP2	IL4R	EIF1	C1orf162	CD207	NR4A3	CSTA	EMR1	IDH3A	PILRA	NOTCH3	EXO1	NCF1	DUSP6	CLEC17A	NEFL	CSE1L	FYN	IL1RN	CCR9	FCRL6	MNDA	STAT5A	CD53	CDK5	CLIC3					BAGE2	CD86	KDR
MGAM	DGKH	IKZF1	ITGAL	EIF4A1	CAPZA1	CD302	P2RY14	CSTB	FOSL1	IGF1	PTGS2	PORCN	EXOC6	NCF1B	EVI5	CLEC9A	PDGFRL	GEMIN6	GLIPR1	NOL11	CD40	FLT3LG	MRC1	STAT5B	CD59	FABP1	CSF1R					BRDT	CXCL12	KIR2DL1
MMP25	DLL4	MARCKSL1	ITGAM	FAM198B	CLTB	CEACAM8	PDE6C	CTPS	FUT4	IL3RA	RNASE3	PSMC4	IARS	P2RY10	GATA3	CLECL1	PTGS1	GNLY	GSS	NTRK1	CEACAM3	GZMM	MS4A6A	TLR9	CD6	FABP5	CTSS					C15orf60	CXCR4	KIR2DL2
S100A12	DPYD	MBP	PARVG	FES	CSF3R	CLEC4C	PKD2L2	CTSD	HSPA4	ITGA2B	S100A4	RPL37A	ITK	SP100	GNAI1	CR2	REPS1	GPT2	IFITM2	RARA	GPR44	HAPLN3	PELO		CD68	FADD	DMN					C21orf99	ENTPD1	KIR2DL3
STEAP4	ERBB3	MMP15	PSAP	FPR1	INPP5F	HLA-DQA2	RRP12	CYP27B1	HSPB6	KLHL21	SIGLEC8	UPP1	KIF11	STAP1	GSTA4	FCRL2	SCG2	GZMA	ITGB1	RNF128	IFT80	HLA-DMB	PLEK		CD7	IL10RB	DPP4					CABYR	HHLA2	LAG3
TNFRSF10C	F11R	PNPLA6	PTGER2	FPR2	LILRA5	NOS2	ST3GAL6	ClQA	ICAM2	KRT23	SLC6A4		KNTC1	TAGAP	HELLS	GNG7	SDPR	GZMH	ITGB2	SIGLEC1	IL17A	HLA-DPA1	PRSS23		CD70	KLHL7	FGF2					CAGE1	ICOS	LGALS9
VNN3	FAM27A	PQBP1	PTGES2	FRAT2	PLAU	RAB1A		ClQB	IL32	MAGED1			NUF2	TXNIP	IL26	HLA-DOB	SIGLEC14	GZMK	KLF5	TNFRSF11A	IL17C	HLA-DPB1	PTGIR		CD96	KLRF1	GPR18					CALR3	ICOSLG	PDCD1
	FAM49A	TEX264	S100A8	FRMD4A	RAB38	RHOA		DCAF12	ISM2	NUCB2			PRC1	ZCCHC2	LAIR2	IGHM	SIGLEC6	IL2RB	LSP1	TOX4	IL17F	IFI16	ST8SIA4		CD97	KRT80	IVNS1ABP					CASC5	IL2RA	PVRL2
	FASLG	TMBIM6	S100A9	FZD2	RDX	SIGLEC5		DYNLL1	ITIH2	OFD1			PSAT1		LAMP3	IGKC	TAL1	LCK	NDUFB9	UBA52	IL17RA	LIME1	STAB1		CFHR3	LAMC1	KIR2DL2					CCDC110	IL6	TGFB1
	FCGR1A	UPK3A		GPR27	RRAGD	SLA		EIF3M	KDM4C	OGT			RGS1		NRP2	MICAL3	TFEC	MPZL1	PKM2	ULBP1	IL17RC	LTK			CHRM3	LCORL	LGMN					CCDC33	IL6R	TGFBR1
	FGF18			GPR77	SLC18A2	SLAMF9		ELMOD3	KIR2DL1	PDIA4			RTKN2		OSBPL1A	MS4A1	TIPIN	NKG7	SFXN3		IL17RE	NFKBIA			CLEC7A	LGALS1	LRRC32					CCDC36	KLRC1	TIGIT
	FN1			HK3	TACSTD2	SLC25A37		ENTPD5	KIR2DL3	PHRF1			SAMSN1		PDE4B	PNOC	TPK1	PIK3IP1	SIRPG		IL23A	SETD7			COL23A1	LMNB1	MC5R					CCDC62	KLRK1	VTCN1
	FSTL1			HNMT		SNURF		FAM119A	KIR2DS4	PROK2			SELL		PHLDA1	SPIB	UQCRB	PTRH2	SMAD4		ILDR1	SIK1			COL4A4	MAPK7	MICA					CCDC83	LTA
	FUCA1			HRH1		SPCS3		FAM179A	KIR3DL1	RALB			TRAT1		PLA2G4A	TCL1A	USP9Y	TIMM13	STX4		LONRF3	TRIB2			COL5A3	MEIS3P1	NCAM1					CCNA1	MICA
	FUT5			IGSF6		SRA1		FST	KIR3DL2	RETNLB					RAB27B	TNFRSF17	WIPF1	ZAP70	TRADD		SH2D6				DAB1	MFAP3L	NCR2					CEP290	MICB
	FZR1			MS4A2		TNFAIP2		GATA2	KIRREL3	RNF141					RBMS3		ZCRB1		VIM		TNIP2				DLEU7	MINPP1	NRP1					CEP55	NT5E
	GAGE2			NPL		TNFRSF6B		GMPR	KLRC1	SEC14L1					RNF125				XRCC6						DOC2B	MPL	PDCD1					COX6B2	PDCD1LG2
	GBP3			RNASE2		TNFSF14		GPR137B	KLRG1	SEPX1					TMPRSS3										DUSP14	RPS24	PDCD1LG2					CPXCR1	PVR
	GLS2			SLC15A3		TREM1		HCP5	LAMP2	SERTAD2															EMP1	RPS7	PDCD6					CRISP2	RAET1E
	GRB2			TXNDC3		TREML1		HDC	LILRB5	SIRPA															ENC1	RPS9	PRDX1					CSAG1	TMEM173
	IGFBP5			VNN1		TREML4		HDGFRP2	MICB	TMED2															F12		RAE1					CSAG2	TMIGD2
	KANK2			WNT5B		UBD		HEY1	NCR1																FAM134B		RAET1E					CT45A1	TNFRSF13B
	LDB3					VNN2		HOXA1	NFATC2IP																FBXO30		SIGLEC7					CT45A2	TNFRSF13C
	LST1					XPO6		HS2ST1	PDPN																FCGR2C		SIGLEC9					CT45A3	TNFRSF14
								HS3ST1	SDCBP																FURIN		TYRO3					CT45A4	TNFRSF17
								KRT86	SLC7A7																GAB3							CT45A5	TNFRSF18
								MLST8	SPP1																GATM							CT45A6	TNFRSF25
								MYL6B	THBD																GFPT2							CT47A1	TNFRSF4
								NAA16	TREM2																GPR25							CT47A10	TNFRSF8
									TSLP																GREM2							CT47A11	TNFRSF9
									UBASH3A																HAVCR1							CT47A2	TNFSF13
									VCAM1																HSD11B1							CT47A6	TNFSF13B
									YBX2																HTR2B							CT47A7	TNFSF14
																									HUNK							CT47A9	TNFSF15
																									ICAM3							CT47B1	TNFSF18
																									IGF2							CTAG1B	TNFSF4
																									IL12A							CTAG2	TNFSF9
																									IRF1							CTAGE1	ULBP1
																									ITGB4							CTAGE5
																									LTC4S							CTCFL
																									MAN1B1							CTNNA2
																									MDH1							CXorf48
																									METRNL							DCAF12
																									MMD							DDX43
																									MOCOS							DDX53
																									P2RX5							DKKL1
																									RCSD1							DMRT1
																									RGS16							DNAJB8
																									RYR1							DPPA2
																									SAV1							DSCR8
																									SELE							ELOVL4
																									SELP							FAM133A
																									SH3KBP1							FAM46D
																									SIGLEC10							FATE1
																									SIT1							FBXO39
																									SKAP1							FMR1NB
																									SLC35B3							FTHL17
																									STAC							GAGE1
																									TBX21							GAGE12D
																									THUMPD2							GAGE12F
																									TIGIT							GAGE12J
																									TLR8							GAGE13
																									TNFRSF1A							GAGE2A
																									TRAF1							GAGE4
																									TRAF3IP2							GAGE8
																									ZEB2							GPAT2
																																GPATCH2
																																HEMGN
																																HORMAD1
																																HORMAD2
																																HSPB9
																																IGF2BP3
																																IGSF11
																																KDM5B
																																KIAA0100
																																LDHC
																																LEMD1
																																LIPI
																																LUZP4
																																LY6K
																																MAEL
																																MAGEA1
																																MAGEA10
																																MAGEA11
																																MAGEA12
																																MAGEA2
																																MAGEA3
																																MAGEA4
																																MAGEA5
																																MAGEA6
																																MAGEA8
																																MAGEA9B
																																MAGEB1
																																MAGEB2
																																MAGEB3
																																MAGEB4
																																MAGEB6
																																MAGEC1
																																MAGEC2
																																MAGEC3
																																MORC1
																																MPP1
																																NLRP4
																																NOL4
																																NR6A1
																																NUF2
																																NXF2
																																NXF2B
																																ODF1
																																ODF2
																																ODF3
																																ODF4
																																OIP5
																																OTOA
																																PAGE1
																																PAGE2
																																PAGE2B
																																PAGE3
																																PAGE4
																																PAGE5
																																PASD1
																																PBK
																																PIWIL1
																																PIWIL2
																																PLAC1
																																POTEA
																																POTEB
																																POTEC
																																POTED
																																POTEE
																																POTEG
																																POTEH
																																PRAME
																																PRM1
																																PRM2
																																PRSS54
																																PRSS55
																																PTPN20A
																																RBM46
																																RGS22
																																RNF17
																																ROPN1
																																RQCD1
																																SAGE1
																																SEMG1
																																SLCO6A1
																																SPA17
																																SPACA3
																																SPAG1
																																SPAG17
																																SPAG4
																																SPAG6
																																SPAG8
																																SPAG9
																																SPANXA2
																																SPANXB2
																																SPANXC
																																SPANXE
																																SPANXN1
																																SPANXN2
																																SPANXN3
																																SPANXN4
																																SPANXN5
																																SPATA19
																																SPEF2
																																SPINLW1
																																SPO11
																																SSX1
																																SSX2
																																SSX3
																																SSX4
																																SSX5
																																SSX6
																																SSX7
																																SYCE1
																																SYCP1
																																TAF7L
																																TDRD1
																																TDRD6
																																TEKT5
																																TEX101
																																TEX14
																																TEX15
																																TFDP3
																																THEG
																																TMEFF1
																																TMEFF2
																																TMEM108
																																TMPRSS12
																																TPPP2
																																TPTE
																																TSGA10
																																TSPY2
																																TSPY3
																																TSSK6
																																TTK
																																TULP2
																																VENTXP1
																																XAGE1D
																																XAGE2
																																XAGE3
																																XAGE5
																																ZNF165
																																ZNF645

## Sheet: IC & ID
Neutrophil	NK Cell	Monocyte	MDSC	Macrophage	Immature Dentritic Cell	Activated Dentritic Cell	Eosinophil	CD56 Bright NK Cell	NK T-Cell	Plasmacytoid Dentritic Cell	Mast Cell	CD56Dim NK Cell	Activated CD4 Cell	Immature B Cell	Type 2 Helper T-Cell	Activated B Cell	Effector Memory CD4 T-Cell	Activated CD8 T Cell	Central Memory CD4 T-Cell	Central Memory CD8 T-Cell	Type 17 T Helper Cell	Effector Memory CD8 Cell	Regulatory T-Cell	Memory B-Cell	Type 1 T Helper Cell	Gamma-Delta T-Cell	T Follicular Helper Cell	MHC-Non-Class Class-II	MHC-Classical Class-I	MHC-non-class Class-I	MHC-Classical Class-II	Cancer Germline Antigens	Immunostimulator	Immunoinhibitor
VNN 3.00	LST1	UPK3A	S100A9	WNT5B	TACSTD2	XPO6	ST3GAL6	NAA16	YBX2	TMED2	SLC6A4	UPP1	TRAT1	ZCCHC2	TMPRSS3	TNFRSF17	ZCRB1	ZAP70	XRCC6	ULBP1	TNIP2	TRIB2	STAB1	TLR9	ZEB2	RPS9	TYRO3	HLA-DOB	TAPBP	HLA-G	HLA-DRB1	ZNF645	ULBP1	VTCN1
TNFRSF10C	LDB3	TMBIM6	S100A8	VNN 1.00	SLC18A2	VNN 2.00	RRP12	MYL6B	VCAM1	SIRPA	SIGLEC8	RPL37A	SELL	TXNIP	RNF125	TCL1A	WIPF1	TIMM13	VIM	UBA52	SH2D6	SIK1	ST8SIA4	STAT5B	TRAF3IP2	RPS7	SIGLEC9	HLA-DOA	TAP2	HLA-F	HLA-DRA	ZNF165	TNFSF9	TIGIT
STEAP4	KANK2	TEX264	PTGES2	TXNDC3	RRAGD	UBD	PKD2L2	MLST8	UBASH3A	SERTAD2	S100A4	PSMC4	SAMSN1	TAGAP	RBMS3	SPIB	USP9Y	PTRH2	TRADD	TOX4	LONRF3	SETD7	PTGIR	STAT5A	TRAF1	RPS24	SIGLEC7	HLA-DMB	TAP1	HLA-E	HLA-DQB1	XAGE5	TNFSF4	TGFBR1
S100A12	IGFBP5	PQBP1	PTGER2	SLC15A3	RDX	TREML4	PDE6C	KRT86	TSLP	SEPX1	RNASE3	PORCN	RTKN2	STAP1	RAB27B	PNOC	UQCRB	PIK3IP1	STX4	TNFRSF11A	ILDR1	NFKBIA	PRSS23	SOX5	TNFRSF1A	MPL	RAET1E	HLA-DMA	HLA-C		HLA-DQA2	XAGE3	TNFSF18	TGFB1
MMP25	GRB2	PNPLA6	PSAP	RNASE2	RAB38	TREML1	P2RY14	HS3ST1	TREM2	SEC14L1	PTGS2	NOTCH3	RGS1	SP100	PLA2G4A	MS4A1	TPK1	NKG7	SMAD4	SIGLEC1	IL23A	LTK	PLEK	SORL1	TLR8	MINPP1	RAE1		HLA-B		HLA-DQA1	XAGE2	TNFSF15	PVRL2
MGAM	GLS2	MMP15	PARVG	NPL	PLAU	TREM1	NR4A3	HS2ST1	THBD	RNF141	PILRA	IL21R	PSAT1	P2RY10	PHLDA1	MICAL3	TIPIN	MPZL1	SIRPG	RNF128	IL17RE	LIME1	PELO	RUNX2	TIGIT	MFAP3L	PRDX1		HLA-A		HLA-DPB1	XAGE1D	TNFSF14	PDCD1
MAK	GBP3	MBP	ITGAM	MS4A2	LILRA5	TNFSF14	LRMP	HOXA1	SPP1	RETNLB	ITGA9	HLA-E	PRC1	NCF1B	PDE4B	HLA-DOB	TFEC	LCK	SFXN3	RARA	IL17RC	IFI16	MS4A6A	MYC	THUMPD2	MEIS3P1	PDCD6		B2M		HLA-DPA1	VENTXP1	TNFSF13B	LGALS9
HAL	FZR1	MARCKSL1	ITGAL	IGSF6	INPP5F	TNFRSF6B	IL5RA	HEY1	SLC7A7	RALB	HSPA6	GRIN1	NUF2	NCF1	OSBPL1A	GNG7	TAL1	IL2RB	PKM2	NTRK1	IL17RA	HLA-DPB1	MRC1	FCRL4	TBX21	MAPK7	PDCD1LG2					TULP2	TNFSF13	LAG3
FFAR2	FUT5	IKZF1	IL4R	HRH1	CSF3R	TNFAIP2	GPR65	HDGFRP2	SDCBP	PROK2	FTL	GPRC5C	KNTC1	KIAA0226	NRP2	FCRL2	SIGLEC6	GZMK	NDUFB9	NOL11	IL17F	HLA-DPA1	MNDA	FCER1A	STAC	LMNB1	PDCD1					TTK	TNFRSF9	KIR2DL3
CXCR2	FUCA1	HIVEP2	IL18BP	HNMT	CLTB	SRA1	GPR183	HDC	PDPN	PHRF1	FCN1	DYRK2	KIF11	HVCN1	LAMP3	CR2	SIGLEC14	GZMH	LSP1	IL1RN	IL17C	HLA-DMB	MMP12	ENPP1	SLC35B3	LGALS1	NRP1					TSSK6	TNFRSF8	KIR2DL1
CXCR1	FSTL1	EMR4P	GPSM3	HK3	CAPZA1	SPCS3	GIPR	HCP5	NFATC2IP	PDIA4	EGR3	DDX55	ITK	HLA-DQA1	LAIR2	CLECL1	SDPR	GZMA	KLF5	GUSB	IL17A	HAPLN3	MARCO	CLCN5	SKAP1	LCORL	NCR2					TSPY3	TNFRSF4	KDR
CREB5	FN1	DAZAP2	FERMT3	GPR77	C1orf162	SNURF	FOSB	GPR137B	NCR1	OGT	CTSG	CYP27A1	IARS	HDAC9	IL26	CLEC9A	SCG2	GPT2	ITGB2	GM2A	IFT80	GZMM	LRRC42	CDKN3	SIT 1.00	LAMC1	NCAM1					TSPY2	TNFRSF25	IL10RB
CHST15	FGF18	CTBS	FCGR3A	GPR27	ATP5A1	SLC25A37	EMR3	GMPR	MICB	OFD1	CPM	AKR7A3	EXOC6	FCRLA	HELLS	CLEC17A	REPS1	GNLY	ITGB1	GLUD1	GPR44	FLT3LG	LRP1	CCNA2	SIGLEC10	KRT80	MICA					TSGA10	TNFRSF18	IL10
CDA	FCGR1A	CFP	FCGR2B	FZD2	ATIC	SLAMF9	DEPDC5	GATA2	LILRB5	NUCB2	CPA3		EXO1	FCRL5	GSTA4	CD79B	PTGS1	GEMIN6	IFITM2	FKBP4	CEACAM3	FCRL6	LIPA	AICDA	SH3KBP1	KLRF1	MC5R					TPTE	TNFRSF17	IDO1
CASP5	FASLG	CFL1	FCGR2A	FRMD4A	ARL 1.00	SLA	DAPK2	FST	LAMP2	MAGED1	CMA1		ETS1	FCRL3	GNAI1	CD38	PDGFRL	CSE1L	GSS	FGF7	CD40	DAPP1	L1CAM		SELP	KLHL7	LRRC32					TPPP2	TNFRSF14	HAVCR2
C1orf183	FAM49A	CD1D	CXCR4	FRAT2	AMT	SIGLEC5	DACH1	FAM179A	KLRG1	KRT23	ARHGAP15		ESCO2	FCRL1	GATA3	CD27	NEFL	CETN3	GLIPR1	FCGR3B	CCR9	CMKLR1	ITGA4		SELE	IL10RB	LGMN					TMPRSS12	TNFRSF13C	CTLA4
BTNL8	FAM27A	ATP6V1B2	CD86	FPR2	AMPD2	RHOA		FAM119A	KLRC1	KLHL21	ADAMTS3		DUSP2	FAM129C	EVI5	CD19	NCOA4	CD8A	FYN	FCER1G	CCDC65	CFLAR	FOXP3		SAV1	FADD	IVNS1ABP					TMEM108	TNFRSF13B	CSF1R
APOBEC3A	F11R	ASGR2	CD2	FPR1	ALOX15	RAB1A		ENTPD5	KIRREL3	ITGA2B			CCR7	CYBB	DUSP6	CD180	IL34	CD69	ELMO2	F13A1	CAMTA1	CD55	CLEC5A		RYR1	FABP5	GPR18					TMEFF2	TMIGD2	CD96
	ERBB3	ASGR1	CD14	FES	ALDH9A1	NOS2		ELMOD3	KIR3DL2	IL3RA			CCNB1	CD22	DNAJC12	CCL21	GDE1	CD3G	CYLD	ADCY9	CA2	CD160	CD72		RGS16	FABP1	FGF2					TMEFF1	TMEM173	CD244
	DPYD	ANXA5	CCR2	FAM198B	ALDH3A2	HLA-DQA2		EIF3M	KIR3DL1	IGF1			CCL5		DLC1	BLK	EZH2	CD3E	COL4A1	ADAM12	C2CD4B	CCR5	CCL3L1		RCSD1	CDK5	DPP4					THEG	RAET1E	CD160
	DLL4	ACTG1		EIF4A1	ALDH1A2	CLEC4C		DYNLL1	KIR2DS4	IDH3A			CCL4		DHFR	BACH2	EXOSC9	CD3D	CD63	ACTN4	C2CD4A	C3AR1			P2RX5	CD36	CTSS					TFDP3	PVR	BTLA
	DGKH			EIF1	AHCYL1	CEACAM8		DCAF12	KIR2DL3	HIGD1A			CCL20		DAPK1	ARHGAP25	DOCK9	CD37	BZW2		B3GALT2	ATP10D			MOCOS	CD33	CSF1R					TEX15	PDCD1LG2	ADORA2A
	DAXX			CRYBB1	ACADM	CD302		CYP27B1	KIR2DL1	GPX1			BRIP1		CXCR6	AKNA	DARS	CCT6B	BMI1		ANKRD22	ARHGAP10			MMD	CD209	CLIC3					TEX14	NT5E
	CYTH1			CNR2		CD207		CTSD	KDM4C	GABARAP			BIRC3		CSRP2	ADAM28	CD300E	C1GALT1C1	ATHL1		ANK1	APOL3			METRNL	CCL18	CLEC4A					TEX101	MICB
	CXCL1			CNR1		CCNA1		CTPS	ITIH2	FCAR			AIM2		CENPF		CASQ1	AHSA1	AQP3		ADAMTS12	ACAP1			MDH1	CCL13	CLEC10A					TEKT5	MICA
	CTSZ			CD4		CCL3L3		CSTB	ISM2	ENG					CDC7		CASP3	ADRM1	ANXA2P2		ABCB1				MAN1B1	CARD8	CHST12					TDRD6	LTA
	CSF2RA			CD300LB		CAPG		CSTA	IL32	EMP3					CDC25C		ATM		AHNAK		ABCA1				LTC4S	C1orf54	CECR1					TDRD1	KLRK1
	CRTAM			CCL26		C1QC		CSNK2A2	ICAM2	DDX17					BIRC5				ABHD3						ITGB4	BTN3A2	CEBPA					TAF7L	KLRC1
	CDH2			CCL23		C1QB		CSF1	HSPB6	DAB2					ASB2										IRF1	AQP9	CDK5R1					SYCP1	IL6R
	CDC5L			CCL14		BCL2L1		CREB3L4	HSPA4	CD300LF															IL12A	ACP5	CD84					SYCE1	IL6
	BST2			CCL1		ATP6V1A		COX7A2L	FUT4	CBX6															IGF2	ABP1	CD83					SSX7	IL2RA
	BCL2			BASP1		ATP5L		CLIC2	FOSL1	ABTB1															ICAM3		CD200					SSX6	ICOSLG
	AXL			AIF1		ATP5B		CDHR1	EMR1																HUNK		BCL6					SSX5	ICOS
	AKT3					ACTR3		CDH3	CSF2																HTR2B		B3GAT1					SSX4	HHLA2
						ABCD1		C5orf15	CRTC3																HSD11B1							SSX3	ENTPD1
								C11orf75	CRTC2																HAVCR1							SSX2	CXCR4
								BCL11B	CREB1																GREM2							SSX1	CXCL12
								ABAT	CNPY4																GPR25							SPO11	CD86
									CNPY3																GFPT2							SPINLW1	CD80
									CLEC1A																GATM							SPEF2	CD70
									CD109																GAB3							SPATA19	CD48
									CD101																FURIN							SPANXN5	CD40LG
									CCDC88A																FCGR2C							SPANXN4	CD40
									BTN2A2																FBXO30							SPANXN3	CD28
																									FAM134B							SPANXN2	CD276
																									F12							SPANXN1	CD274
																									ENC1							SPANXE	CD27
																									EMP1							SPANXC	C10orf54
																									DUSP14							SPANXB2	BTNL2
																									DOC2B							SPANXA2
																									DLEU7							SPAG9
																									DAB1							SPAG8
																									COL5A3							SPAG6
																									COL4A4							SPAG4
																									COL23A1							SPAG17
																									CLEC7A							SPAG1
																									CHRM3							SPACA3
																									CFHR3							SPA17
																									CD97							SLCO6A1
																									CD96							SEMG1
																									CD70							SAGE1
																									CD7							RQCD1
																									CD68							ROPN1
																									CD6							RNF17
																									CD59							RGS22
																									CD53							RBM46
																									CD52							PTPN20A
																									CD48							PRSS55
																									CD47							PRSS54
																									CD151							PRM2
																									CALD1							PRM1
																									BST1							PRAME
																									BBS12							POTEH
																									B3GALNT1							POTEG
																									ALCAM							POTEE
																									AHCYL2							POTED
																									ADAM8							POTEC
																																POTEB
																																POTEA
																																PLAC1
																																PIWIL2
																																PIWIL1
																																PBK
																																PASD1
																																PAGE5
																																PAGE4
																																PAGE3
																																PAGE2B
																																PAGE2
																																PAGE1
																																OTOA
																																OIP5
																																ODF4
																																ODF3
																																ODF2
																																ODF1
																																NXF2B
																																NXF2
																																NUF2
																																NR6A1
																																NOL4
																																NLRP4
																																MPP1
																																MORC1
																																MAGEC3
																																MAGEC2
																																MAGEC1
																																MAGEB6
																																MAGEB4
																																MAGEB3
																																MAGEB2
																																MAGEB1
																																MAGEA9B
																																MAGEA8
																																MAGEA6
																																MAGEA5
																																MAGEA4
																																MAGEA3
																																MAGEA2
																																MAGEA12
																																MAGEA11
																																MAGEA10
																																MAGEA1
																																MAEL
																																LY6K
																																LUZP4
																																LIPI
																																LEMD1
																																LDHC
																																KIAA0100
																																KDM5B
																																IGSF11
																																IGF2BP3
																																HSPB9
																																HORMAD2
																																HORMAD1
																																HEMGN
																																GPATCH2
																																GPAT2
																																GAGE8
																																GAGE4
																																GAGE2A
																																GAGE13
																																GAGE12J
																																GAGE12F
																																GAGE12D
																																GAGE1
																																FTHL17
																																FMR1NB
																																FBXO39
																																FATE1
																																FAM46D
																																FAM133A
																																ELOVL4
																																DSCR8
																																DPPA2
																																DNAJB8
																																DMRT1
																																DKKL1
																																DDX53
																																DDX43
																																DCAF12
																																CXorf48
																																CTNNA2
																																CTCFL
																																CTAGE5
																																CTAGE1
																																CTAG2
																																CTAG1B
																																CT47B1
																																CT47A9
																																CT47A7
																																CT47A6
																																CT47A2
																																CT47A11
																																CT47A10
																																CT47A1
																																CT45A6
																																CT45A5
																																CT45A4
																																CT45A3
																																CT45A2
																																CT45A1
																																CSAG2
																																CSAG1
																																CRISP2
																																CPXCR1
																																COX6B2
																																CEP55
																																CEP290
																																CCNA1
																																CCDC83
																																CCDC62
																																CCDC36
																																CCDC33
																																CCDC110
																																CASC5
																																CALR3
																																CAGE1
																																CABYR
																																C21orf99
																																C15orf60
																																BRDT
																																BAGE2
																																BAGE
																																ATAD2
																																ARX
																																ARMC3
																																ANKRD45
																																AKAP4
																																AKAP3
																																ADAM29
																																ADAM2
																																ACTL8
																																ACRBP
