# Supplementary material for: Immune Cytolytic Activity Correlates with Tumor Microenvironmental Aberrations in Colorectal Cancer
Source: Int J Mol Sci. 2026 Jul 10;27(14):6180. doi: 10.3390/ijms27146180 (PMC13409973; doi:10.3390/ijms27146180)
Supplement: Supplementary file 1 [file ijms-27-06180-s001.zip › ijms-4279781-supplementary/Supplementary Table 3.xlsx]

## Sheet: CYT-HIGH
PATIENT	GENDER	AGE	STAGE
TCGA-CM-6162-01	female	48	Stage IIIB
TCGA-AA-3681-01	female	77	Stage III
TCGA-NH-A5IV-01	female	90	Stage IIA
TCGA-A6-6140-01	male	62	Stage IIA
TCGA-CK-5913-01	female	58	Stage IIA
TCGA-CK-5916-01	female	71	Stage I
TCGA-AM-5821-01	female	68	Stage IIA
TCGA-AD-6964-01	male	58	NOT PROVIDED
TCGA-A6-6142-01	female	56	Stage IVA
TCGA-AA-3977-01	male	65	NOT PROVIDED
TCGA-AD-6895-01	male	84	Stage IIIB
TCGA-AA-3544-01	male	68	Stage I
TCGA-CM-4744-01	male	69	Stage I
TCGA-G4-6299-01	male	69	Stage IIIC
TCGA-A6-2679-01	female	73	Stage IIB
TCGA-AA-3524-01	male	85	Stage II
TCGA-AA-3713-01	male	68	Stage IV
TCGA-A6-5664-01	male	80	Stage IIIC
TCGA-AA-3846-01	female	74	Stage IIA
TCGA-AA-A01P-01	female	80	Stage III
TCGA-AA-3966-01	female	89	Stage IIA
TCGA-AZ-6607-01	male	69	Stage IV
TCGA-AD-6965-01	male	62	Stage IIIC
TCGA-A6-2686-01	female	81	Stage IIA
TCGA-AA-A02R-01	female	84	Stage IIA
TCGA-AA-3877-01	female	83	Stage I
TCGA-AY-6196-01	male	47	Stage IIIC
TCGA-AA-3715-01	male	77	Stage II
TCGA-AA-3870-01	female	71	Stage IV
TCGA-AA-3492-01	female	90	Stage II
TCGA-AA-3685-01	male	69	Stage II
TCGA-G4-6628-01	male	78	Stage I
TCGA-D5-6924-01	male	68	Stage IIA
TCGA-5M-AAT6-01	female	40	Stage IV
TCGA-A6-A565-01	female	34	Stage IIIC
TCGA-AY-4071-01	female	63	Stage I
TCGA-AA-3556-01	male	78	Stage I
TCGA-AZ-4616-01	female	82	Stage IV
TCGA-AA-A022-01	female	88	Stage II
TCGA-AA-3815-01	female	65	Stage IIA
TCGA-G4-6321-01	female	60	Stage III
TCGA-AA-3949-01	female	87	Stage IIIB
TCGA-AZ-6601-01	male	68	Stage II
TCGA-G4-6295-01	female	70	Stage II
TCGA-G4-6586-01	female	73	Stage IIA
TCGA-G4-6625-01	female	77	Stage IIA
TCGA-AA-A01R-01	male	47	Stage III
TCGA-A6-2672-01	female	82	Stage IIIB
TCGA-CM-6674-01	male	39	Stage IIA
TCGA-CK-4951-01	female	79	Stage IIA
TCGA-AD-6548-01	female	81	Stage I
TCGA-AD-6963-01	male	58	NOT PROVIDED
TCGA-G4-6297-01	female	55	Stage IV
TCGA-CK-4950-01	female	68	Stage IIIB
TCGA-AA-3980-01	female	89	Stage I
TCGA-QG-A5Z2-01	male	61	Stage I
TCGA-AA-3679-01	male	59	Stage IV
TCGA-D5-6540-01	male	66	Stage I
TCGA-CM-6161-01	female	36	Stage I
TCGA-AA-A004-01	male	76	Stage IIA
TCGA-AD-5900-01	male	67	Stage I
TCGA-AA-3845-01	female	86	Stage IIA
TCGA-D5-6928-01	male	80	Stage IIA
TCGA-CK-6746-01	female	84	Stage IIB
TCGA-A6-4105-01	male	79	Stage IIA
TCGA-CA-6718-01	male	46	Stage IIA
TCGA-AD-6899-01	male	84	Stage IIIC
TCGA-D5-6530-01	male	53	Stage I
TCGA-F4-6807-01	female	51	Stage IIIC
TCGA-AA-3710-01	female	80	Stage IIA
TCGA-F4-6703-01	male	64	Stage IIA
TCGA-A6-A566-01	female	55	Stage IIIB
TCGA-AA-3930-01	male	66	Stage IV
TCGA-CM-4743-01	male	69	Stage IIA
TCGA-AA-3489-01	male	75	Stage II
TCGA-AA-3662-01	female	80	Stage IV
TCGA-WS-AB45-01	female	52	Stage IIA
TCGA-A6-6653-01	male	82	Stage I
TCGA-AA-3950-01	female	79	Stage IIA
TCGA-CK-5914-01	male	81	Stage IIIB
TCGA-AA-3672-01	female	90	Stage III
TCGA-AZ-4615-01	male	84	Stage IIIB
TCGA-D5-6931-01	male	77	Stage IIIC
TCGA-AA-3532-01	male	63	Stage IIA
TCGA-AA-3984-01	female	61	Stage IIA
TCGA-CA-6717-01	male	57	Stage IIA
TCGA-A6-6654-01	female	65	Stage IIIB
TCGA-AZ-6598-01	female	77	Stage II
TCGA-G4-6293-01	female	49	Stage III
TCGA-D5-6534-01	female	62	Stage IIA
TCGA-CM-6169-01	male	67	Stage IIA
TCGA-D5-6927-01	male	34	Stage IIA
TCGA-G4-6627-01	male	84	Stage IIA
TCGA-CM-4751-01	male	62	Stage IIIB
TCGA-AZ-4323-01	male	37	Stage IV
TCGA-AD-A5EJ-01	female	74	Stage IIA
TCGA-AA-3866-01	female	78	Stage I
TCGA-A6-2678-01	female	43	Stage IIIB
TCGA-D5-6930-01	male	67	Stage IIA
TCGA-NH-A6GB-01	female	71	Stage IIIC
TCGA-F4-6570-01	female	78	Stage IIA
TCGA-A6-6138-01	male	61	Stage I

## Sheet: CYT-LOW
PATIENT	GENDER	AGE	STAGE
TCGA-AA-3675-01	male	84	Stage II
TCGA-CK-4948-01	female	45	Stage III
TCGA-AA-3854-01	female	71	Stage I
TCGA-CK-4952-01	female	48	Stage IIIC
TCGA-DM-A28E-01	female	72	Stage IIA
TCGA-AA-A02O-01	male	82	Stage II
TCGA-AY-A8YK-01	male	44	Stage IVA
TCGA-A6-A567-01	male	56	Stage IV
TCGA-AZ-5403-01	male	43	Stage II
TCGA-5M-AAT5-01	NOT PROVIDED	NOT PROVIDED	NOT PROVIDED
TCGA-DM-A1D4-01	male	80	Stage IIA
TCGA-AA-A02K-01	male	50	Stage IV
TCGA-AA-3973-01	male	69	Stage IV
TCGA-DM-A1DA-01	female	71	Stage IIIC
TCGA-AA-A01C-01	male	75	Stage IIIA
TCGA-CM-6166-01	female	48	Stage I
TCGA-CM-5862-01	male	80	Stage IVA
TCGA-A6-2684-01	female	75	Stage I
TCGA-DM-A28G-01	male	75	Stage IIA
TCGA-AA-A02J-01	female	70	Stage IV
TCGA-DM-A288-01	male	68	Stage IIIC
TCGA-D5-6923-01	male	57	Stage I
TCGA-AA-A01T-01	female	63	Stage III
TCGA-5M-AAT4-01	male	74	Stage IV
TCGA-DM-A28M-01	male	63	Stage IIA
TCGA-AA-A03F-01	female	90	Stage III
TCGA-CM-4747-01	male	47	Stage IVA
TCGA-A6-2683-01	female	57	Stage IV
TCGA-CK-5912-01	male	81	Stage I
TCGA-AA-A02H-01	female	74	Stage IV
TCGA-CA-5255-01	male	45	Stage IIA
TCGA-D5-6538-01	female	79	Stage IIIB
TCGA-AA-A01S-01	female	47	Stage III
TCGA-AA-A01Z-01	male	68	Stage II
TCGA-AZ-4313-01	female	51	Stage I
TCGA-CM-6678-01	female	63	Stage IVA
TCGA-RU-A8FL-01	male	51	Stage IIIB
TCGA-NH-A6GC-01	female	66	Stage IVB
TCGA-QG-A5YX-01	female	61	Stage IIA
TCGA-CM-6676-01	male	82	Stage I
TCGA-A6-6650-01	female	69	Stage IIA
TCGA-DM-A28K-01	male	75	Stage IIA
TCGA-DM-A28F-01	male	73	Stage IIIB
TCGA-QG-A5Z1-01	male	71	Stage IIIB
TCGA-AY-A69D-01	female	55	Stage IIA
TCGA-G4-6294-01	male	75	Stage IV
TCGA-A6-5667-01	female	40	Stage IIIB
TCGA-CM-5349-01	female	68	Stage IIA
TCGA-AA-3519-01	male	63	Stage III
TCGA-AM-5820-01	female	59	Stage IVA
TCGA-AY-A54L-01	female	74	Stage I
TCGA-G4-6317-01	female	51	Stage IIIC
TCGA-AZ-6608-01	female	55	Stage IIIA
TCGA-D5-5539-01	male	60	Stage IIIA
TCGA-AA-A02F-01	female	68	Stage IV
TCGA-D5-6536-01	male	73	Stage IIA
TCGA-CA-6716-01	male	65	Stage IIA
TCGA-F4-6461-01	female	41	Stage IIIC
TCGA-AA-3696-01	female	75	Stage IV
TCGA-AA-3819-01	female	41	Stage IIA
TCGA-AA-A00Z-01	male	70	Stage IIA
TCGA-A6-4107-01	female	57	Stage IIIB
TCGA-AA-3972-01	male	72	Stage IV
TCGA-DM-A282-01	female	60	Stage IIA
TCGA-DM-A280-01	female	70	Stage IIA
TCGA-A6-A56B-01	male	57	Stage IIIB
TCGA-NH-A8F7-06	female	53	Stage IIA
TCGA-AY-A71X-01	female	54	Stage I
TCGA-DM-A1D6-01	male	88	Stage IIA
TCGA-AA-3514-01	female	81	Stage I
TCGA-CM-5868-01	female	59	Stage IVA
TCGA-3L-AA1B-01	female	61	Stage I
TCGA-AA-3531-01	female	75	Stage IIA
TCGA-AA-3952-01	male	68	Stage IIIC
TCGA-G4-6317-02	female	51	Stage IIIC
TCGA-D5-5537-01	male	83	NOT PROVIDED
TCGA-AA-A01X-01	female	80	Stage III
TCGA-AA-A017-01	female	57	Stage IIA
TCGA-G4-6311-01	male	80	Stage III
TCGA-G4-6298-01	male	90	Stage IIIB
TCGA-D5-6532-01	male	61	Stage IIA
TCGA-AA-3867-01	male	74	Stage IV
TCGA-A6-6652-01	male	59	Stage IVA
TCGA-AA-3979-01	male	84	Stage IIA
TCGA-CM-5344-01	female	39	Stage IIIB
TCGA-NH-A8F7-01	female	53	Stage IIA
TCGA-G4-6307-01	female	37	Stage IIIB
TCGA-DM-A1D0-01	female	79	Stage IIA
TCGA-DM-A28H-01	male	50	Stage IIIC
TCGA-F4-6808-01	female	54	Stage I
TCGA-AZ-4308-01	female	47	Stage IIIB
TCGA-DM-A28C-01	male	74	Stage IIA
TCGA-CK-5915-01	male	63	Stage I
TCGA-AA-3561-01	male	72	Stage IIA
TCGA-A6-5666-01	male	78	Stage IIC
TCGA-AA-3848-01	female	82	Stage IIIC
TCGA-A6-5659-01	male	82	Stage I
TCGA-DM-A1HB-01	male	75	Stage IIIB
TCGA-CM-5863-01	female	60	Stage IIIB
TCGA-NH-A50U-01	male	42	Stage IVA
TCGA-AA-3812-01	female	82	Stage IIA
TCGA-NH-A8F8-01	male	79	Stage IV
TCGA-5M-AATE-01	male	76	Stage IIA
TCGA-NH-A50T-01	female	68	Stage IIA
TCGA-CM-6172-01	female	70	Stage IIIB
TCGA-4N-A93T-01	male	67	Stage IIIB
TCGA-4T-AA8H-01	female	42	Stage IIA
TCGA-G4-6310-01	male	69	Stage IIIB
TCGA-DM-A1D9-01	female	67	Stage IIA
TCGA-A6-2677-01	female	68	Stage IIIC
TCGA-DM-A285-01	female	71	Stage IV

## Sheet: IC
PATIENT	GENDER	AGE	STAGE
TCGA-AF-3400-01	male	54	Stage IIA
TCGA-A6-2674-01	male	71	Stage IV
TCGA-AA-3715-01	male	77	Stage II
TCGA-AG-3901-01	female	67	Stage IIIB
TCGA-AA-3949-01	female	87	Stage IIIB
TCGA-AA-3950-01	female	79	Stage IIA
TCGA-AA-3684-01	female	65	Stage IV
TCGA-AA-3966-01	female	89	Stage IIA
TCGA-CM-5341-01	female	82	Stage IIIA
TCGA-AG-3881-01	female	83	Stage IIA
TCGA-A6-2685-01	female	48	Stage IIA
TCGA-AG-3878-01	male	64	Stage I
TCGA-AA-A01P-01	female	80	Stage III
TCGA-AA-3866-01	female	78	Stage I
TCGA-AG-3728-01	male	73	Stage IIIB
TCGA-AA-3710-01	female	80	Stage IIA
TCGA-AG-3883-01	male	69	Stage I
TCGA-A6-2672-01	female	82	Stage IIIB
TCGA-AA-3554-01	female	62	Stage IIA
TCGA-AG-3882-01	female	66	Stage I
TCGA-AA-A00R-01	female	64	Stage I
TCGA-A6-2684-01	female	75	Stage I
TCGA-AA-3544-01	male	68	Stage I
TCGA-A6-3808-01	male	73	Stage IIA
TCGA-A6-3810-01	male	62	Stage IIA
TCGA-AA-3872-01	male	45	Stage IV
TCGA-CK-4951-01	female	79	Stage IIA
TCGA-AA-A02R-01	female	84	Stage IIA
TCGA-AA-A00D-01	male	70	Stage I
TCGA-AA-3672-01	female	90	Stage III
TCGA-AA-3870-01	female	71	Stage IV
TCGA-A6-2676-01	female	75	Stage IIB
TCGA-A6-3809-01	female	71	Stage IIB
TCGA-AZ-4615-01	male	84	Stage IIIB
TCGA-AA-3812-01	female	82	Stage IIA
TCGA-AA-3532-01	male	63	Stage IIA
TCGA-AA-3877-01	female	83	Stage I
TCGA-AG-4001-01	female	74	Stage IIA
TCGA-AA-3814-01	female	85	Stage IIA
TCGA-A6-2679-01	female	73	Stage IIB
TCGA-AA-3543-01	male	84	Stage I
TCGA-AA-3527-01	female	90	Stage IIA
TCGA-AA-3815-01	female	65	Stage IIA
TCGA-AG-3575-01	male	51	Stage II
TCGA-AA-A01R-01	male	47	Stage III
TCGA-AA-A004-01	male	76	Stage IIA
TCGA-AA-3947-01	female	60	Stage IIB
TCGA-AA-A022-01	female	88	Stage II
TCGA-AA-3986-01	male	73	Stage I
TCGA-A6-2681-01	female	73	Stage IIA
TCGA-AY-4071-01	female	63	Stage I
TCGA-AA-3860-01	female	53	Stage IIIB
TCGA-AA-3982-01	male	75	Stage IIIB
TCGA-AG-3609-01	female	65	Stage IIIC
TCGA-AA-3514-01	female	81	Stage I
TCGA-AA-3833-01	female	63	Stage IIA
TCGA-AA-A00N-01	male	75	Stage IIB
TCGA-AG-3594-01	male	77	Stage IIA
TCGA-AA-3989-01	male	84	Stage IV
TCGA-AZ-4308-01	female	47	Stage IIIB
TCGA-A6-2671-01	male	85	Stage IV
TCGA-AA-A01D-01	female	47	Stage IIIC

## Sheet: ID
PATIENT	GENDER	AGE	STAGE
TCGA-AG-4007-01	male	87	Stage IV
TCGA-AZ-4684-01	male	49	Stage IVA
TCGA-AA-3850-01	male	74	Stage I
TCGA-CM-4752-01	male	58	Stage IIA
TCGA-AA-3852-01	male	88	Stage IIA
TCGA-AA-3867-01	male	74	Stage IV
TCGA-A6-2682-01	male	70	Stage IV
TCGA-AA-3520-01	female	86	Stage II
TCGA-AA-3869-01	male	76	Stage IV
TCGA-A6-3807-01	female	53	Stage IIIC
TCGA-AA-3841-01	male	66	Stage IIA
TCGA-AG-4008-01	male	63	Stage IIA
TCGA-A6-4107-01	female	57	Stage IIIB
TCGA-AA-3552-01	male	85	Stage IIIC
TCGA-AA-A00E-01	male	65	Stage IIA
TCGA-AA-3553-01	female	61	Stage I
TCGA-AA-3980-01	female	89	Stage I
TCGA-AA-3968-01	female	55	Stage I
TCGA-AG-3612-01	female	55	Stage IIIB
TCGA-AA-3930-01	male	66	Stage IV
TCGA-AF-2691-01	female	48	Stage I
TCGA-AA-A01K-01	female	74	Stage IIIC
TCGA-AG-3890-01	male	62	Stage I
TCGA-AA-3856-01	male	59	Stage IIA
TCGA-AG-3898-01	male	61	Stage IIA
TCGA-AA-3842-01	male	51	Stage IIIA
TCGA-AA-3506-01	male	77	Stage I
TCGA-AG-3893-01	male	74	Stage IIIB
TCGA-AA-3977-01	male	65	NOT PROVIDED
TCGA-AA-3845-01	female	86	Stage IIA
TCGA-AA-A00O-01	female	83	Stage IIIC
TCGA-AA-A03J-01	female	65	Stage I
TCGA-AA-A00A-01	male	80	Stage IIA
TCGA-AA-3510-01	male	70	Stage II
TCGA-AA-3692-01	female	47	Stage IV
TCGA-AG-3727-01	female	78	Stage III
TCGA-AA-3862-01	male	82	Stage IIA
TCGA-AA-3875-01	female	78	Stage I
TCGA-AA-3971-01	male	58	Stage III
TCGA-AG-3602-01	female	66	Stage IIIC
TCGA-AG-3892-01	female	57	Stage I
TCGA-AA-3821-01	female	81	Stage I
TCGA-AG-3885-01	female	71	Stage IIIB
TCGA-AG-3584-01	male	60	Stage IV
TCGA-AA-3984-01	female	61	Stage IIA
TCGA-AA-3560-01	female	72	Stage IIIC
TCGA-AA-3548-01	female	71	Stage IIIC
TCGA-AG-3608-01	female	79	Stage IIA
TCGA-AA-3492-01	female	90	Stage II
TCGA-AG-3726-01	female	63	Stage I
TCGA-AA-3952-01	male	68	Stage IIIC
TCGA-AA-3851-01	male	74	Stage IIA
TCGA-AG-A023-01	female	62	Stage IV
TCGA-AA-3516-01	female	74	Stage III
TCGA-AA-3518-01	female	81	Stage IIA
TCGA-AG-3896-01	female	85	Stage I
TCGA-A6-2680-01	female	72	Stage II
TCGA-A6-2678-01	female	43	Stage IIIB
TCGA-AA-3975-01	male	80	Stage I
TCGA-AG-3582-01	male	75	Stage IV
TCGA-AA-3681-01	female	77	Stage III
TCGA-AG-3593-01	female	72	Stage IIA
TCGA-AA-3811-01	female	84	Stage III
TCGA-AA-3831-01	male	66	Stage IIA
TCGA-AA-3555-01	female	81	Stage IIA
TCGA-AA-3562-01	male	82	Stage IIIC
TCGA-AZ-4315-01	male	61	Stage IIA
TCGA-CM-4748-01	male	53	Stage IIIB
TCGA-AA-3956-01	male	65	Stage IIA
TCGA-AA-3858-01	male	67	Stage I
TCGA-AG-3600-01	male	62	Stage IIIC
TCGA-AA-3846-01	female	74	Stage IIA
TCGA-AG-3581-01	male	63	Stage I
TCGA-AG-A01Y-01	female	49	Stage II
TCGA-AA-3939-01	male	83	Stage IIA
TCGA-AA-3666-01	male	68	Stage III
TCGA-AA-A00J-01	male	80	Stage IIIB
TCGA-AA-3517-01	male	60	Stage IIA
TCGA-AG-A00H-01	male	75	Stage IIA
TCGA-CM-4747-01	male	47	Stage IVA
TCGA-AA-3509-01	female	54	Stage II
TCGA-AG-3909-01	female	69	Stage IIIB
TCGA-AA-A01C-01	male	75	Stage IIIA
TCGA-AA-3667-01	female	36	Stage I
TCGA-AG-4005-01	male	64	Stage IV
TCGA-AG-3598-01	male	69	Stage IIA
TCGA-AA-3855-01	male	72	Stage I
TCGA-AA-3864-01	male	71	Stage II
TCGA-AA-3538-01	female	54	Stage I
TCGA-AA-3970-01	male	65	Stage IIA
TCGA-AA-3994-01	male	69	Stage IIIB
TCGA-AA-3678-01	female	60	Stage III
TCGA-AA-3549-01	male	69	Stage I
TCGA-AA-3556-01	male	78	Stage I
TCGA-AF-3913-01	male	60	Stage IV
TCGA-AA-3837-01	male	67	Stage IIA
TCGA-AG-3578-01	female	76	Stage IIA
TCGA-AG-3887-01	male	68	Stage IIA
TCGA-AA-A00F-01	male	66	Stage IIIC
TCGA-AA-3521-01	male	87	Stage II
TCGA-AF-2692-01	female	54	Stage IIA
TCGA-AG-3587-01	male	65	Stage I
TCGA-AY-4070-01	female	50	Stage IIIC
TCGA-AA-3495-01	male	79	Stage I
TCGA-AG-3580-01	male	67	Stage I
TCGA-AA-3679-01	male	59	Stage IV
TCGA-AA-3673-01	female	53	Stage II
TCGA-AA-A017-01	female	57	Stage IIA
TCGA-AA-3519-01	male	63	Stage III
TCGA-AA-3680-01	female	67	Stage IV
TCGA-AG-3599-01	male	70	Stage I
TCGA-AA-3976-01	male	70	Stage IIIA
TCGA-AG-A036-01	male	71	Stage III
TCGA-AA-3524-01	male	85	Stage II
TCGA-CM-4750-01	female	34	Stage IIIA
TCGA-AA-3525-01	male	90	Stage IIIB
TCGA-CA-5256-01	female	54	Stage IIA
TCGA-AG-3999-01	female	61	Stage IIIC
TCGA-AA-3688-01	male	80	Stage IV
TCGA-AG-3586-01	female	72	Stage III
TCGA-AA-A00K-01	male	79	Stage IIA
TCGA-AA-A03F-01	female	90	Stage III
TCGA-AG-A011-01	male	80	Stage IIA
TCGA-AA-A01Q-01	female	48	Stage II
TCGA-AA-A00Q-01	female	66	Stage IIIB
TCGA-AG-3611-01	male	72	Stage IIA
TCGA-AG-3894-01	male	65	Stage IIA
TCGA-AA-3844-01	female	78	Stage IIIC
TCGA-AA-3848-01	female	82	Stage IIIC
TCGA-AA-3534-01	female	78	Stage IIA
TCGA-AG-3601-01	male	68	Stage IIIB
TCGA-AA-3530-01	male	80	Stage I
TCGA-AG-3574-01	female	89	Stage II
TCGA-AG-3583-01	male	66	Stage IV
TCGA-AG-A025-01	female	62	Stage I
TCGA-AA-3972-01	male	72	Stage IV
TCGA-AA-3542-01	male	69	Stage IIIC
TCGA-AA-3522-01	male	67	Stage IIA
TCGA-AG-4015-01	female	85	Stage IIA
TCGA-AA-3861-01	male	72	Stage IIA
TCGA-AG-A00Y-01	male	68	Stage IIA
TCGA-AA-3561-01	male	72	Stage IIA
TCGA-AA-3819-01	female	41	Stage IIA
TCGA-AA-3818-01	female	78	Stage IIA
TCGA-AA-3973-01	male	69	Stage IV
TCGA-AA-3494-01	male	55	Stage IV
TCGA-AA-3502-01	male	73	Stage I
TCGA-AG-3605-01	female	85	Stage IV
TCGA-A6-2683-01	female	57	Stage IV
TCGA-AA-A02H-01	female	74	Stage IV
TCGA-AA-3529-01	female	78	Stage IIIC
TCGA-AA-3854-01	female	71	Stage I
TCGA-AA-A010-01	female	46	Stage IIB
TCGA-AG-A01W-01	female	67	Stage II
TCGA-AA-A01X-01	female	80	Stage III
TCGA-AA-A02O-01	male	82	Stage II
TCGA-AG-A032-01	male	68	Stage IIIB
TCGA-AG-A02N-01	male	67	Stage II
TCGA-AA-3696-01	female	75	Stage IV
TCGA-AA-3488-01	male	58	Stage IV
TCGA-AA-3664-01	female	74	Stage II
TCGA-AA-A00Z-01	male	70	Stage IIA
TCGA-AA-3693-01	female	77	Stage IV
TCGA-AA-3955-01	male	38	Stage IIIB
TCGA-AA-A00U-01	male	50	Stage IIIB
TCGA-AA-A01I-01	male	76	Stage I
TCGA-AA-A02E-01	female	82	Stage IV
TCGA-AA-3531-01	female	75	Stage IIA
TCGA-AZ-4313-01	female	51	Stage I
TCGA-AA-A01T-01	female	63	Stage III
TCGA-AA-3941-01	female	84	Stage IVA
TCGA-AG-A014-01	male	86	Stage I
TCGA-AA-A01V-01	male	59	Stage I
TCGA-AG-A026-01	male	66	Stage II
TCGA-AA-A02W-01	female	73	Stage I
TCGA-AG-A01L-01	male	58	Stage IIIB
TCGA-AA-3979-01	male	84	Stage IIA
TCGA-AA-A00L-01	male	66	Stage IIA
TCGA-AG-A01J-01	female	59	Stage IIA
TCGA-CM-4746-01	male	61	Stage I
TCGA-AA-A024-01	male	81	Stage II
TCGA-AG-A01N-01	female	68	Stage IV
TCGA-AG-A00C-01	female	49	Stage IIIB
TCGA-AA-A029-01	male	67	Stage II
TCGA-AG-A02X-01	male	77	Stage I
TCGA-AG-A02G-01	male	66	Stage IV
TCGA-AA-A02F-01	female	68	Stage IV
TCGA-AA-A01G-01	male	63	Stage IIA
TCGA-AG-A015-01	female	64	Stage I
TCGA-AZ-4614-01	female	71	Stage IVA
TCGA-A6-2677-01	female	68	Stage IIIC
TCGA-AA-A01Z-01	male	68	Stage II
TCGA-AZ-4681-01	female	79	Stage IIA
TCGA-AA-A00W-01	male	80	Stage I
TCGA-AG-A008-01	female	50	Stage I
TCGA-AA-A01F-01	male	72	Stage IIIB
TCGA-AG-A016-01	male	55	Stage IV
TCGA-AG-A020-01	female	57	Stage III
TCGA-AG-A002-01	male	35	Stage I
TCGA-AA-A01S-01	female	47	Stage III
TCGA-AA-A02J-01	female	70	Stage IV
